# Supplementary material for: Transcriptome bioinformatic analysis identifies potential therapeutic mechanism of pentylenetetrazole in down syndrome
Source: BioData Min. 2010 Oct 28;3:7. doi: 10.1186/1756-0381-3-7 (PMC2987760; doi:10.1186/1756-0381-3-7)
Supplement: Additional file 1 — Differentially expressed genes reported in Drosophila model and DS studies. List of up- and/or down-regulated genes reported by Mohammad et al., Esposito et al., Lockstone et al. and Mao et al. [file 1756-0381-3-7-S1.XLS]

## Sheet: gene lists
Additional file 1. Differentially expressed genes reported in Drosophila model and DS studies.
Mohammad et al.	Esposito et al.		Lockstone et al.		Mao et al.
Downregulated	Up	Dn	Up	Dn	Up	Dn
2009-09-06	ABCA2	ABCB4	ACTR3	CLTC	ABI1	ABR
ABCC1	ABCC1	AMFR	ALDH4A1	DNM1	ACVR1	ADAM17
ABCC4	ACTC	ANGPTL1	ALDH7A1		ADFP	ADAM22
ABCF2	ACTR8	APXL2	CAP1		AIM2	ADRA1A
ABCG1	ADCK4	ATP8B1	CAPG		AKAP8	AIP
ABHD2	ADCY2	ATPAF2	CNTN1		AKR1C3	ALOX12B
ABI1	AGPAT3	B3GALT3	DNM2		ALDH2	AOF2
ABLIM1	AHCYL1	B3GAT2	EEF1G		APP	API5
ACAA2	ALS2CR8	BANP	ENO1		AQP3	APOBEC1
ACADSB	ANKFY1	BCAT1	GFAP		ASAH1	AQP9
ACE	ANKRD10	BCAT2	GLUD1		ASB4	ARAF
ACO2	AP3B1	C11orf2	GLUL		ATP5J	ARHGEF1
ACPP	APP	C14orf2	MSN		ATP5O	ARNT
ACSBG2	APTX	C1QTNF5	VIL2		B3GALT2	ASNA1
ACSS2	AQP4	C20orf58			BLVRA	ATP10B
ACTA1	ARFIP1	C20orf64			BMP6	BAZ2B
ACTA2	ARHGAP18	C2orf3			BRP44	BRCA1
ACTG1	ARHGDIA	C3orf6			BTG3	CALCOCO2
ACTN1	ARHU	C6orf194			C21ORF33	CALR
ACTR1A	ATF2	C6orf66			CASK	CCL25
ACTR2	ATP11A	CCNB1			CAV1	CCND2
ACTR3	ATP6V1A	CGI-09			CCR1	CD44
ACTR6	ATRX	CGI-112			CCT8	CDC2L1
ACVR2A	BAIAP3	CHST11			CD200	CDH18
ADAM9	BBP	CPT1B			CD6	CHMP2A
ADAR	BC022889	CYP2R1			CDC23	CLCN6
ADARB1	BCAT2	Cab45			CDC2L6	COLEC10
ADCY2	BM-009	D2S448			CDK10	CYP2A13
ADCY5	BRAF	DAZAP1			CENTB2	CYP2D6
ADCY6	BRD4	DBC-1			CHMP2B	DKFZP547J0410
ADD1	C14orf2	DKFZP727G051			COX11	DNASE2
ADHFE1	C14orf44	DKFZP761M1511			CREB3L2	DSG1
ADRM1	C21orf33	DKFZp434C1714			CROCC	EEA1
ADSSL1	C21orf4	DKFZp547B1713			CSPG5	EFNB1
AGR2	C21orf66	DKFZp727G131			CSTB	EIF5AL1
AKAP1	C21orf86	DPP9			CYLD	FANCG
ALDH3B1	C3orf6	DUSP16			CYP1B1	FARSA
ALDH6A1	C6orf69	E2F3			DCTD	FAS
AMMECR1	CACNA2D2	ECGP			DDT	FMO2
AMPD2	CBX5	EPHA2			DLEU2	FMO3
AMPH	CBX7	EPOR			DLGAP2	FMO6P
ANAPC2	CDC14B	ETV4			DOK1	GAPDH
ANK3	CDC42EP3	ETV5			DSCR3	GCDH
ANKH	CHD4	FBXO10			DYRK1A	GCN5L2
ANKRD13B	CITED2	FEM1A			EED	HLF
ANKRD39	CKMT1	FKBP1B			EIF4H	IFI35
ANP32A	COL6A1	FKBP5			ETF1	INPP4A
AP1M1	COLEC12	FLJ10359			EXT2	KANK1
AP2A2	CPE	FLJ10378			FBLN1	KIAA0753
AP2S1	CPEB1	FLJ10904			GCNT1	KIAA1024
APC	CRYZL1	FLJ14494			GLT8D1	KIAA1539
APC2	CSNK1A1	FLJ20189			GPATCH8	KIAA2013
APEX1	CSTB	FLJ20485			GPR31	KLF1
APOD	CTNNA2	FLJ22021			GSTT1	KLK10
APPBP1	CUGBP1	FLJ22729			GSTT2	LHX1
ARC	DIP2	FLJ23476			HAPLN1	LOC283079
ARF1	DJ159A19.3	FLJ23749			HEMK1	MAGEA12
ARIH1	DKFZP586A0522	FLJ23765			HSPA13	MAP2
ARL4A	DKFZP586L151	FLJ32356			IFI44	MAPK10
ARL6IP2	DKFZP586N0721	FLJ37078			IFNAR2	MAPK8
ARL8B	DLK1	FLJ38464			IL10RB	MAPKAPK2
ARMET	DPYSL3	FOXM1			IL7R	MAST1
ARNTL	DRCTNNB1A	FTH1			INPP5E	MCRS1
ARS2	DTNBP1	FTHFSDC1			INTS10	MYH2
ASAH3L	DTX1	FZD8			ITGA6	NCDN
ASIP	ECM2	GCLM			IVNS1ABP	NCK2
ASPH	EDNRA	GGH			KCNJ15	NENF
ATAD3A	EGLN1	GMNN			KCTD7	NFATC2IP
ATAD3B	EIF4G1	GPX6			KIAA0152	NKX3-2
ATF6	EIF5A	GRB10			KIAA0355	NPPA
ATG5	ELMO2	GTF3C3			LAMP2	NPPB
ATM	ENTPD1	HADHA			LIMK2	NPTX2
ATP13A3	EPRS	HCA127			LOC100288372	NRL
ATP1A3	FAM13C1	HCAP-G			LTA4H	OVOL2
ATP2A1	FGD3	HM13			MATR3	PAX8
ATP2B3	FGF1	HSPC023			MFGE8	PCDH17
ATP5A1	FGF12	HSPC111			MOAP1	PDE3B
ATP5G3	FHOD2	HSPC128			MTERFD1	PDE5A
ATP5H	FLJ10074	HTATIP2			NAE1	PDGFRB
ATP5L	FLJ11467	IDI1			NEK9	PIGO
ATP6V0A1	FLJ20097	IHPK2			NKX2-2	PLIN
ATP6V0A4	FLJ21924	IMPA2			NOTCH4	POLD2
ATP6V0C	FLJ23451	IRAK1			NPFF	POLR2J
ATP6V0D1	FLJ23861	KAPPA-200			NRIP1	POLR2J3
ATP6V1C1	FLJ25082	KCNJ4			NUPL1	PPP3R1
ATP6V1D	FLJ30973	KHK			OCRL	PRKACA
ATP6V1E1	FLJ32499	KIAA0117			OTOR	PTPN1
ATP6V1G1	FLJ32535	KIAA0173			PDXK	RAD23A
ATP6V1H	FLJ32569	KIAA0469			PENK	RASA4
ATP7A	FLJ32731	KIAA1951			PFDN1	RCE1
ATP8A1	FLJ33215	KLF15			PHOX2B	RGS10
ATXN2	FNBP3	KRT10			PIAS2	RIF1
B4GALT1	G3BP2	L3MBTL2			PLOD2	RIMS1
B4GALT2	GABPA	LGN			POLR2B	RND2
BAG2	GALNT7	LIG3			POMZP3	RP1-127D3.2
BAIAP3	GAP43	LOC114971			POP5	RPL21P4
BCAS3	GART	LOC126295			PPP6C	SBF1
BCDIN3	GLS	LOC144997			PTTG1IP	SCAPER
BCR	GLUL	LOC348094			PVRIG	SERPINH1
BEST1	GNAI3	LOC56901			PYGL	SH3BGRL
BEST2	GOLGIN-67	LOC91942			RAB5A	SLC27A2
BIN3	GRIA3	LYSAL1			RAP1A	SLC28A2
BIRC3	H-plk	LZIC			RNF103	SMARCC2
BLCAP	HIBADH	MAP2K2			RP11-540L11.1	SNX26
BLM	HIPK3	MBD1			RSU1	SPTB
BLVRB	HLA-DMB	MCAM			SCG5	SPTBN2
BMPR1A	HLA-DOA	MFNG			SDF2	ST20
BOLL	HMGCS1	MGC22793			SEPP1	STOML2
BRAF	HNLF	MGC24039			SERP1	TACSTD1
BSG	HOXA3	MGC24381			SETD4	TAF6L
C10orf9	HOXB7	MGC25062			SGMS1	TFDP2
C11orf54	HRB2	MGC26885			SH3BGR	TIMP2
C13orf21	HRMT1L1	MGC9850			SLC11A2	TMCC2
C14orf111	HSF1	MGST1			SLC16A1	TNPO3
C14orf122	HSPA4	MMD			SLC4A8	TPM3
C14orf130	HSPH1	MPPE1			SNRPB2	USP52
C14orf4	HT036	MRPS34			SOD1	VAT1
C16orf5	HTATSF1	MSH5			SP100	VCP
C1QBP	HTR2A	MYBL2			SSTR1	ZRSR1
C1orf55	JAK1	NAGA			TAF4B
C2	JAM2	NDE1			TLR6
C20orf20	JMJD2	NDST1			TMEM5
C20orf45	KIAA0217	NDUFB10			TMPO
C20orf59	KIAA0241	NETO1			TP53AP1
C22orf5	KIAA0318	NFX1			TPM1
C3orf21	KIAA0367	NICE-3			TTC3
C6orf166	KIAA0551	NICE-4			U2AF1
C7orf20	KIAA0570	NID			UBE2E4P
CAB39L	KIAA0841	NR2F6			UCHL3
CACNA1A	KIAA0888	NT5C2			YAP1
CACNA1D	KIAA1006	NXT1			ZEB1
CACNA2D3	KIAA1041	OPN3			ZFYVE9
CADPS	KIAA1107	OSAP			ZNF294
CALB2	KIAA1685	PACSIN3
CALM2	KIF3A	PAO
CAMK2D	KLF7	PCTK1
CAMSAP1L1	LANCL1	PDCD2
CAP1	LEAP-2	PEX14
CAPN9	LHX3	PIP3-E
CAPS	LIMK2	PLAB
CASK	LOC114987	POLG
CAT	LOC151242	PPP1R15A
CCDC109A	LOC201191	PRPF4
CCDC12	LOC283177	PSPHL
CCK	LOC284121	PX19
CCT3	LOC284723	RFC4
CD74	LOC285103	RNF123
CDAN1	LOC340481	RPL12
CDC20	LOC57795	RPL31
CDC27	LOC90624	SBBI26
CDC73	LOC91947	SCARB1
CDK10	LRP1	SDCBP2
CDK5RAP1	LSS	SDK1
CDKN2B	MADHIP	SHANK3
CDON	MAP6	SNAPC5
CELSR1	MAPK1	SNRPA
CENTG2	MARCKS	SNRPA1
CHAT	MASP2	SNRPG
CHD4	MBNL1	STK6
CHD7	MBNL2	SURF1
CHEK1	MCM3AP	TAF9
CHEK2	MEF2A	TAGLN2
CHIC2	MFAP3	TM4SF11
CHMP4B	MGC10198	TOP3A
CHMP5	MGC20255	TRAF2
CHRD	MGC20446	TRIM35
CHRNA4	MGC20553	TReP-132
CHST11	MGC24180	TTYH1
CIB1	MGC34032	TUBB-5
CKAP5	MGC43306	TUBGCP3
CLASP1	MGC4730	U5-200KD
CLGN	MLL	UMPK
CLK2	MLLT3	UXT
CLOCK	MYH11	VGLL2
CLSTN1	MYL4	VIP32
CLTA	MYO1B	VRK1
CNIH	NCKAP1	WDR20
CNN3	NDRG3	WFS1
CNO	NEBL	ZNF259
CNOT1	NFE2L2	p30
CNOT2	NFIB
CNOT3	NMNAT2
CNOT7	NPAS2
COL18A1	NXP2
COL4A5	OSF-2
COQ7	OXR1
COX4I2	P2RY1
CP	PAK1
CPD	PANK2
CPEB4	PCDH18
CPSF6	PDE4DIP
CREBL2	PENK
CRK	PFTK1
CRKL	PGPEP1
CRP	PICALM
CRYAB	PIGO
CS	PKD1
CSAD	PLXN3
CSK	PLXNA4
CSNK1A1	PNN
CSNK1E	PPP1R12B
CSNK2A1	PRDM1
CSTF2T	PRDX3
CTBP1	PRKAA1
CTSB	PRKCA
CUGBP1	PRODH
CXYorf3	PSMB2
CXorf9	PURA
CYB5A	PURB
CYCS	PWCR1
CYFIP2	RAB11B
CYP3A4	RAB27A
DAD1	RDH10
DAP	RNF38
DARS2	RPS21
DAXX	RPS6KB1
DAZAP1	RUNX2
DBF4	SCAMP1
DBT	SCDGF-B
DCHS1	SDC3
DCK	SEC14L1
DCST2	SEC22L3
DDC	SEC8
DDEF2	SERPINB8
DDOST	SFRP4
DDX3X	SGCD
DDX54	SH3BP5
DEADC1	SIX1
DEK	SLC16A1
DENND4A	SLC4A7
DEPDC5	SLC7A8
DGAT1	SMARCA2
DGCR6L	SMT3H1
DGKI	SNAP25
DHFR	SNRP70
DHX35	SOD2
DIAPH2	SP1
DIP2C	SP4
DKC1	SPTBN1
DMAP1	SRC
DNAI1	SRRM2
DNAJA4	SSBP3
DNAJB4	SSTR2
DNAJB6	STAT2
DNAJC12	STAT3
DNAJC13	STAT5B
DNAJC17	STC1
DNAJC5	STXBP6
DNALI1	SULF1
DNHD3	TA-WDRP
DNM1	TACC1
DOCK1	TAF15
DOHH	TAP1
DPF2	TBC1D4
DRAP1	TCF8
DSC1	TCP10L
DSCAM	TDRKH
DSCAML1	TGOLN2
DTNB	TIA1
DUSP10	TMEM1
DUSP7	TNRC6
DYNC1I2	TPR
DYNC1LI1	TRAP1
DYNLL2	TRIO
DYNLT1	TRIP11
E2F1	TTC11
E2F5	TTC3
EBF2	TUB
ECE2	U2AF65
EEF1A1	VIK
EEF1B2	VIL2
EEF1D	VPS35
EHD1	WDR4
EHMT2	WSB1
EIF1	WTAP
EIF2AK3	ZNF185
EIF2C1	ZNF216
EIF2C2	ZNF229
EIF2S3	ZNF75
EIF3S1	ZNF90
EIF3S7
EIF4A2
EIF4E
EIF4G3
EIF5A
EIF5B
ELL
ELL2
ELOVL5
ELOVL6
EMR1
ENTPD5
EPHB1
EPN1
EPRS
ERO1L
ETF1
ETFA
EXOC3
EXOSC10
EXOSC5
EXT1
FADD
FAM20C
FAM39B
FAM49B
FAM57B
FAM76A
FARP2
FASN
FBLN2
FBXL14
FCHO2
FCHSD2
FEN1
FEZ2
FHL2
FIP1L1
FKBP14
FLJ12716
FLJ20254
FLJ20487
FLJ25076
FLJ36951
FLNA
FLOT1
FMR1
FOS
FOXF2
FOXO3A
FSCN1
FST
FTS
FUT10
FXR1
FZD1
GABARAP
GABRB3
GAD1
GAD2
GALNT1
GALNT7
GAP43
GAPDH
GAS8
GATAD1
GATAD2B
GBE1
GCH1
GDF8
GFM2
GFPT1
GFPT2
GGA1
GIP
GLA
GLRA3
GLRB
GLUD1
GLUL
GMFB
GNAO1
GNAQ
GNB1
GNL2
GOLGB1
GOLPH3
GOSR1
GPC4
GPD1
GPI
GPIAP1
GPR179
GPR52
GPSN2
GRIK3
GRLF1
GRP
GRWD1
GSTA1
GTF2A2
GTF2F1
GUCY1A2
GUF1
GULP1
H2AFV
HADHA
HAO1
HARS
HBLD1
HCCA2
HCFC1
HD
HDC
HDLBP
HEATR2
HES1
HHAT
HIP2
HK1
HK2
HLF
HMGB2
HNF4A
HNRPDL
HNRPF
HNRPL
HNRPR
HNRPUL1
HPCAL1
HR
HSF2
HSPA1A
HSPA1B
HSPA2
HSPA8
HSPB1
HTATIP
HTR1D
HTR2B
HTR4
HTRA2
HYI
HYPK
IDH3A
IFT80
IGF2BP1
IMPDH2
INSR
INTS7
IPMK
IPO4
IPO7
IPP
IQSEC1
ITGB1
ITPKB
JAK2
JPH2
KCNA2
KCNB1
KCNH8
KCNJ5
KCNK6
KCNMA1
KCNN3
KCTD5
KIAA0020
KIAA0258
KIAA0430
KIAA0913
KIAA0953
KIAA1008
KIAA1086
KIF2B
KIF3B
KIF5A
KIF5B
KIN
KPNA2
KRAS
LAMB1
LARS2
LASS5
LCP1
LDB2
LEF1
LHX2
LIN7C
LLGL1
LMAN1
LMX1A
LOC51035
LOC642658
LOC642969
LOC645296
LOC645899
LOC646195
LOC653214
LOC653232
LOC653383
LOC653653
LOC727765
LOC728198
LOC728318
LOC728860
LOC730077
LOC92154
LONP1
LRIG3
LRP1
LRP4
LRP8
LRRC15
LRRC2
LRRC29
LYPLA1
MAB21L1
MACF1
MAFK
MAGOH
MAP2K7
MAP4K3
MAP7
MAPK11
MAPK15
MAPT
MARK1
MARK3
MAX
MBNL1
MCM3
MCM3AP
MCM6
MCM7
ME1
ME3
MECR
MED18
MED19
MED6
MEF2A
MEF2D
MEGF11
MEN1
METT11D1
METTL4
MFI2
MGAT1
MGAT2
MGC10433
MGC14327
MGC15523
MGC5139
MIDN
MINPP1
MKI67IP
MKRN1
MLC1
MLCK
MLLT4
MMS19L
MNAT1
MNT
MOCS1
MON2
MPP5
MRAS
MRPL37
MRPL45
MRPS11
MRPS18B
MRPS9
MSI2
MSL3L1
MSN
MTA1
MTCH2
MTHFS
MTP18
MYB
MYBL1
MYC
MYL6
MYL6B
MYO1B
MYST3
Magmas
NAGLU
NANP
NAPG
NAT1
NCAPG
NCBP1
NDE1
NDFIP2
NDRG3
NDUFA5
NEK2
NELF
NEU1
NF1
NIPSNAP1
NMD3
NME1-NME2
NOS1
NOTCH1
NOVA1
NP
NPC1
NPY1R
NR1D1
NR1H3
NR2F1
NR5A2
NRCAM
NSFL1C
NTS
NUDT9
NUMB
NUP153
NUP205
NUP214
NUP98
NUPL1
OGDH
OS9
OTX1
OXSR1
P11
P4HA1
PA2G4
PABPC1
PACS2
PAFAH1B2
PAIP2
PAK1
PAK2
PAPOLA
PARD3
PARD6G
PARP1
PB1
PC
PCBP3
PCK2
PCNA
PCSK2
PCYT1A
PDE4D
PDE5A
PDE8B
PDF
PDHA1
PDK3
PDSS1
PEX19
PEX6
PFDN2
PFDN4
PFKM
PGA5
PGAM1
PGAM2
PGM1
PHACTR3
PHF10
PHKG2
PIGO
PIGS
PIGT
PIK3C3
PIP5K1C
PIR
PITPNB
PITPNM2
PLCB4
PLCG1
PLD1
PLEKHC1
PLEKHF2
PLS3
PLSCR1
PNPO
POFUT1
POLD2
POLR2A
POLR2I
POLR3E
POLR3K
POMT1
POMT2
POPDC2
POR
POU3F2
PPAP2A
PPARBP
PPAT
PPCS
PPEF2
PPIA
PPIF
PPIL1
PPIL4
PPM1A
PPM1L
PPP1CB
PPP1CC
PPP1R16A
PPP1R3D
PPP1R7
PPP2R1A
PPP2R5D
PPP5C
PPP6C
PPT1
PRDX5
PRKAG1
PRKAR1B
PRKAR2A
PRKCA
PRKCE
PRKG1
PRL
PRODH
PROM1
PROX1
PRPF39
PRSS8
PRUNE
PSENEN
PSMA6
PSMB3
PSMB7
PSMC2
PSMD1
PSPH
PTER
PTK2
PTP4A1
PTPLAD1
PTPN11
PTPRN
PTS
PUS7
QKI
QPCT
QRSL1
RAB10
RAB14
RAB18
RAB2
RAB26
RAB27A
RAB35
RAB37
RAB3C
RAB3GAP1
RAB3GAP2
RAB5C
RAB7
RAB8A
RABIF
RAC1
RAC2
RAC3
RAD50
RAD54L
RAD9A
RAF1
RAG1AP1
RAN
RAP1GAP
RAP1GDS1
RAPH1
RBM28
RBM39
RBM9
RBMS3
RBP1
RBP2
RBP3
RBP4
RBP7
RBPSUH
RBX1
RDBP
RECQL5
REG3A
REG3G
RGS12
RHEB
RHO
RHOA
RHOB
RHOT1
RICTOR
RIN2
RNF11
RNF139
RNF25
RNF40
RNGTT
RP11-311P8.3
RPA2
RPL22
RPL23
RPL27
RPL28
RPL32
RPL35A
RPLP2
RPN1
RPN2
RPS10
RPS12
RPS13
RPS24
RPS27
RPS28
RPS29
RPUSD2
RQCD1
RRAS2
RRM1
RRM2
RSF1
RSHL3
RSN
RUVBL1
SALL1
SARS2
SAS10
SBK1
SCAMP1
SCARB1
SCN1A
SCP2
SCRIB
SCYL3
SDF4
SEC14L5
SEC15L2
SEC22B
SELS
SEMA3A
SEMA6A
SERBP1
SERPINI1
SESN3
SF3A1
SF3B4
SFPQ
SFRS1
SFRS12
SFRS3
SFRS6
SFRS8
SFXN1
SH3BP1
SHCBP1
SHOC2
SIAHBP1
SIN3A
SIP1
SIRT1
SKIV2L2
SLC12A6
SLC13A2
SLC18A2
SLC18A3
SLC1A2
SLC1A3
SLC24A2
SLC24A5
SLC25A25
SLC25A32
SLC25A37
SLC25A4
SLC29A1
SLC4A3
SLC9A3
SLC9A8
SLITRK3
SMAD1
SMAD2
SMAD3
SMAD6
SMG1
SMG6
SMO
SMOX
SMPD1
SMPDL3B
SMTN
SNAP25
SNAP29
SNRK
SNRPA1
SNRPC
SNRPD2
SNTG1
SNX27
SNX6
SOD1
SP4
SPAG7
SPCS3
SPEN
SPIN
SPIN1
SPN
SPO11
SPON1
SPOP
SPTAN1
SPTLC2
SRA1
SRP54
SRP68
SRPK2
SRRM2
SRY
SSB
SSRP1
SSU72
ST13
STAU2
STIM1
STIP1
STK38L
STOM
STUB1
STX7
STXBP5
SUMO3
SUPT16H
SUPT4H1
SUV39H1
SV2B
SYAP1
SYN2
SYNE1
SYNGR1
SYNJ1
SYT1
SYT11
SYT4
TAF3
TAF4
TAF6L
TAF9
TAF9B
TAGLN3
TAOK1
TASP1
TBC1D10B
TBC1D24
TBRG4
TCBA1
TCEB1
TCERG1
TDP1
TDRKH
TEAD4
TERF2
TETRAN
TFAM
TFAP2A
TH
THRAP4
TIMM10
TIMM9
TITF1
TK2
TLL1
TLN2
TMEM142A
TMEM16H
TMEM33
TMEM35
TMPIT
TNRC6C
TOB1
TOMM20
TOP3B
TPI1
TPM2
TPM3
TPP2
TPST1
TRAF3
TRAF6
TREH
TRIM71
TRIO
TSPAN17
TSPAN18
TSPAN33
TSPAN5
TTK
TTN
TUBG2
TUBGCP2
TUBGCP3
TUFM
TXNDC10
TXNL5
TXNRD2
TYMS
UBA2
UBA52
UBE2D2
UBE2D3
UBE2G2
UBE2H
UBE2N
UBE2V1
UBE2W
UBE3A
UBP1
UCHL3
UCKL1
UGT2B7
ULK2
UMPS
UNC119
UNC13A
UNC93A
UPF3B
UQCRFS1
USP31
USP47
USP9X
VAMP2
VAPB
VAV1
VDAC2
VEGF
VEPH1
VLDLR
WASF3
WBSCR1
WDR3
WDR7
WDR70
WIPF2
WNT1
WNT3
WNT4
WNT5A
WNT9A
XBP1
XPC
XPNPEP1
XPO1
XPO5
XPO7
XRCC3
XRN2
YBX1
YIF1B
YRDC
YWHAZ
ZBED1
ZC3H14
ZCD2
ZFAND6
ZFHX4
ZFP90
ZMIZ1
ZMYM4
ZNF593
ZNF84
ZNRD1
ZRANB1
ZUBR1
